# Supplementary material for: Efficient and Informative Laboratory Testing for Rapid Confirmation of H5N1 (Clade 2.3.4.4) High-Pathogenicity Avian Influenza Outbreaks in the United Kingdom
Source: Viruses. 2023 Jun 9;15(6):1344. doi: 10.3390/v15061344 (PMC10304448; doi:10.3390/v15061344)
Supplement: Supplementary file 1 [file viruses-15-01344-s001.zip]

Archive with 11 entries (11 files):
- Fig S1.pptx
- Fig S2.pptx
- Fig S3.pptx
- Fig S4.pptx
- Fig S5.pptx
- Fig S6.pptx
- Table S1.xlsx
- Table S3.xlsx
- Fig S7.pptx
- Fig S8.pptx
- Table S2.xlsx
