# Supplementary material for: Efficient and Informative Laboratory Testing for Rapid Confirmation of H5N1 (Clade 2.3.4.4) High-Pathogenicity Avian Influenza Outbreaks in the United Kingdom
Source: Viruses. 2023 Jun 9;15(6):1344. doi: 10.3390/v15061344 (PMC10304448; doi:10.3390/v15061344)
Supplement: Supplementary file 1 [file viruses-15-01344-s001.zip › Table S1.xlsx]

## Sheet: Sheet1
	Table S1: List of the genetic sequence accession numbers (https://gisaid.org/) for the H5N1 HPAIV isolates obtained at 40 of the 41 IPs which featured in this study. The three viral gene segments were aligned and served to identify nucleotide mismatches in the primer / probe binding regions for the H5, H5-HP and N1 RRT-PCRs (see Fig 5). No mismatches occured in the M-gene RRT-PCR primer / probe b…
	IP #	Isolate_Id	HA (segment 4)_Id	NA (segment 6)_Id	M-gene (segment 7)_Id	Isolate_Name	Host
	1	EPI_ISL_8814146	EPI1959914|A/turkey/England/055251/2021|HA	EPI1959913|A/turkey/England/055251/2021|NA	EPI1959909|A/turkey/England/055251/2021|MP	A/turkey/England/055251/2021	Meleagris gallopavo
	2	EPI_ISL_8814195	EPI1959924|A/turkey/England/056764/2021|HA	EPI1959923|A/turkey/England/056764/2021|NA	EPI1959919|A/turkey/England/056764/2021|MP	A/turkey/England/056764/2021	Meleagris gallopavo
	3	EPI_ISL_13369746	EPI2071104|A/chicken/England/057016/2021_|H5N1|HA	EPI2071103|A/chicken/England/057016/2021_|H5N1|NA	EPI2071099|A/chicken/England/057016/2021_|H5N1|MP	A/chicken/England/057016/2021	Gallus gallus domesticus
	4	EPI_ISL_9029957	EPI1963865|A/turkey/England/057679/2021|HA	EPI1963864|A/turkey/England/057679/2021|NA	EPI1963860|A/turkey/England/057679/2021|MP	A/turkey/England/057679/2021	Meleagris gallopavo
	5	EPI_ISL_9029959	EPI1963873|A/domestic_duck/England/058612/2021|HA	EPI1963872|A/domestic_duck/England/058612/2021|NA	EPI1963868|A/domestic_duck/England/058612/2021|MP	A/domestic_duck/England/058612/2021	Anas platyrhynchos
	6	EPI_ISL_13369759	EPI2071176|A/chicken/England/058797/2021_|H5N1|HA	EPI2071175|A/chicken/England/058797/2021_|H5N1|NA	EPI2071171|A/chicken/England/058797/2021_|H5N1|MP	A/chicken/England/058797/2021	Gallus gallus domesticus
	7	EPI_ISL_13369784	EPI2071376|A/chicken/England/063664/2021_|H5N1|HA	EPI2071375|A/chicken/England/063664/2021_|H5N1|NA	EPI2071371|A/chicken/England/063664/2021_|H5N1|MP	A/chicken/England/063664/2021	Gallus gallus domesticus
	8	EPI_ISL_13370419	EPI2071448|A/chicken/England/064357/2021_|H5N1|HA	EPI2071447|A/chicken/England/064357/2021_|H5N1|NA	EPI2071443|A/chicken/England/064357/2021_|H5N1|MP	A/chicken/England/064357/2021	Gallus gallus domesticus
	9	EPI_ISL_13370421	EPI2071464|A/chicken/England/064131/2021_|H5N1|HA	EPI2071463|A/chicken/England/064131/2021_|H5N1|NA	EPI2071459|A/chicken/England/064131/2021_|H5N1|MP	A/chicken/England/064131/2021	Gallus gallus domesticus
	10	EPI_ISL_13370510	EPI2071512|A/chicken/Scotland/064936/2021_|H5N1|HA	EPI2071511|A/chicken/Scotland/064936/2021_|H5N1|NA	EPI2071507|A/chicken/Scotland/064936/2021_|H5N1|MP	A/chicken/Scotland/064936/2021	Gallus gallus domesticus
	11	EPI_ISL_13370514	EPI2071544|A/chicken/England/065487/2021_|H5N1|HA	EPI2071543|A/chicken/England/065487/2021_|H5N1|NA	EPI2071539|A/chicken/England/065487/2021_|H5N1|MP	A/chicken/England/065487/2021	Gallus gallus domesticus
	12	EPI_ISL_13370515	EPI2071552|A/chicken/England/066019/2021_|H5N1|HA	EPI2071551|A/chicken/England/066019/2021_|H5N1|NA	EPI2071547|A/chicken/England/066019/2021_|H5N1|MP	A/chicken/England/066019/2021	Gallus gallus domesticus
	13	EPI_ISL_13370518	EPI2071576|A/chicken/England/066782/2021_|H5N1|HA	EPI2071575|A/chicken/England/066782/2021_|H5N1|NA	EPI2071571|A/chicken/England/066782/2021_|H5N1|MP	A/chicken/England/066782/2021	Gallus gallus domesticus
	14	EPI_ISL_13370519	EPI2071584|A/domestic_duck/England/066456/2021_|H5N1|HA	EPI2071583|A/domestic_duck/England/066456/2021_|H5N1|NA	EPI2071579|A/domestic_duck/England/066456/2021_|H5N1|MP	A/domestic_duck/England/066456/2021	Anas platyrhynchos
	15	EPI_ISL_13370523	EPI2071616|A/chicken/England/067219/2021_|H5N1|HA	EPI2071615|A/chicken/England/067219/2021_|H5N1|NA	EPI2071611|A/chicken/England/067219/2021_|H5N1|MP	A/chicken/England/067219/2021	Gallus gallus domesticus
	16	EPI_ISL_13370524	EPI2071624|A/turkey/England/067429/2021_|H5N1|HA	EPI2071623|A/turkey/England/067429/2021_|H5N1|NA	EPI2071619|A/turkey/England/067429/2021_|H5N1|MP	A/turkey/England/067429/2021	Meleagris gallopavo
	17	EPI_ISL_13370605	EPI2071768|A/chicken/England/068020/2021_|H5N1|HA	EPI2071767|A/chicken/England/068020/2021_|H5N1|NA	EPI2071763|A/chicken/England/068020/2021_|H5N1|MP	A/chicken/England/068020/2021	Gallus gallus domesticus
	18	EPI_ISL_13370559	EPI2071656|A/turkey/England/068583/2021_|H5N1|HA	EPI2071655|A/turkey/England/068583/2021_|H5N1|NA	EPI2071651|A/turkey/England/068583/2021_|H5N1|MP	A/turkey/England/068583/2021	Meleagris gallopavo
	20	EPI_ISL_13370569	EPI2071712|A/chicken/England/069549/2021_|H5N1|HA	EPI2071711|A/chicken/England/069549/2021_|H5N1|NA	EPI2071707|A/chicken/England/069549/2021_|H5N1|MP	A/chicken/England/069549/2021	Gallus gallus domesticus
	21	EPI_ISL_13370570	EPI2071720|A/chicken/England/070105/2021_|H5N1|HA	EPI2071719|A/chicken/England/070105/2021_|H5N1|NA	EPI2071715|A/chicken/England/070105/2021_|H5N1|MP	A/chicken/England/070105/2021	Gallus gallus domesticus
	22	EPI_ISL_13370572	EPI2071736|A/domestic_duck/England/070195/2021_|H5N1|HA	EPI2071735|A/domestic_duck/England/070195/2021_|H5N1|NA	EPI2071731|A/domestic_duck/England/070195/2021_|H5N1|MP	A/domestic_duck/England/070195/2021	Anas platyrhynchos
	23	EPI_ISL_13370573	EPI2071744|A/chicken/England/070277/2021_|H5N1|HA	EPI2071743|A/chicken/England/070277/2021_|H5N1|NA	EPI2071739|A/chicken/England/070277/2021_|H5N1|MP	A/chicken/England/070277/2021	Gallus gallus domesticus
	24	EPI_ISL_13370603	EPI2071752|A/chicken/England/070359/2021_|H5N1|HA	EPI2071751|A/chicken/England/070359/2021_|H5N1|NA	EPI2071747|A/chicken/England/070359/2021_|H5N1|MP	A/chicken/England/070359/2021	Gallus gallus domesticus
	25	EPI_ISL_13370608	EPI2071792|A/chicken/England/072084/2021_|H5N1|HA	EPI2071791|A/chicken/England/072084/2021_|H5N1|NA	EPI2071787|A/chicken/England/072084/2021_|H5N1|MP	A/chicken/England/072084/2021	Gallus gallus domesticus
	26	EPI_ISL_13370609	EPI2071800|A/chicken/England/071631/2021_|H5N1|HA	EPI2071799|A/chicken/England/071631/2021_|H5N1|NA	EPI2071795|A/chicken/England/071631/2021_|H5N1|MP	A/chicken/England/071631/2021	Gallus gallus domesticus
	27	EPI_ISL_8809153	EPI1958806|A/Muscovy duck/England/074477/2021	EPI1958808|A/Muscovy duck/England/074477/2021	EPI1958809|A/Muscovy duck/England/074477/2021	A/Muscovy duck/England/074477/2021	Cairina moschata
	28	EPI_ISL_13370620	EPI2071888|A/turkey/England/075922/2021_|H5N1|HA	EPI2071887|A/turkey/England/075922/2021_|H5N1|NA	EPI2071883|A/turkey/England/075922/2021_|H5N1|MP	A/turkey/England/075922/2021	Meleagris gallopavo
	29	EPI_ISL_13370621	EPI2071896|A/turkey/England/075992/2021_|H5N1|HA	EPI2071895|A/turkey/England/075992/2021_|H5N1|NA	EPI2071891|A/turkey/England/075992/2021_|H5N1|MP	A/turkey/England/075992/2021	Meleagris gallopavo
	30	EPI_ISL_13370626	EPI2071936|A/turkey/England/076717/2021_|H5N1|HA	EPI2071935|A/turkey/England/076717/2021_|H5N1|NA	EPI2071931|A/turkey/England/076717/2021_|H5N1|MP	A/turkey/England/076717/2021	Meleagris gallopavo
	31	EPI_ISL_13370633	EPI2071992|A/turkey/England/000733/2022_|H5N1|HA	EPI2071991|A/turkey/England/000733/2022_|H5N1|NA	EPI2071987|A/turkey/England/000733/2022_|H5N1|MP	A/turkey/England/000733/2022	Meleagris gallopavo
	32	EPI_ISL_11406399	EPI2001604|A/turkey/England/004737/2022|HA	EPI2001603|A/turkey/England/004737/2022|NA	EPI2001599|A/turkey/England/004737/2022|MP	A/turkey/England/004737/2022	Meleagris gallopavo
	33	EPI_ISL_13370692	EPI2072016|A/turkey/England/004667/2022_|H5N1|HA	EPI2072015|A/turkey/England/004667/2022_|H5N1|NA	EPI2072011|A/turkey/England/004667/2022_|H5N1|MP	A/turkey/England/004667/2022	Meleagris gallopavo
	34	EPI_ISL_11561589	EPI2008101|A/chicken/England/011981/2022|HA	EPI2008100|A/chicken/England/011981/2022|NA	EPI2008096|A/chicken/England/011981/2022|MP	A/chicken/England/011981/2022	Gallus gallus domesticus
	35	EPI_ISL_11561592	EPI2008125|A/turkey/England/016515/2022|HA	EPI2008124|A/turkey/England/016515/2022|NA	EPI2008120|A/turkey/England/016515/2022|MP	A/turkey/England/016515/2022	Meleagris gallopavo
	36	EPI_ISL_13370705	EPI2072120|A/pheasant/Wales/016441/2022_|H5N1|HA	EPI2072119|A/pheasant/Wales/016441/2022_|H5N1|NA	EPI2072115|A/pheasant/Wales/016441/2022_|H5N1|MP	A/pheasant/Wales/016441/2022	Phasianus colchicus
	37	EPI_ISL_13370706	EPI2072128|A/pheasant/Wales/016303/2022_|H5N1|HA	EPI2072127|A/pheasant/Wales/016303/2022_|H5N1|NA	EPI2072123|A/pheasant/Wales/016303/2022_|H5N1|MP	A/pheasant/Wales/016303/2022	Phasianus colchicus
	38	EPI_ISL_13370710	EPI2072160|A/domestic_duck/England/019894/2022_|H5N1|HA	EPI2072159|A/domestic_duck/England/019894/2022_|H5N1|NA	EPI2072155|A/domestic_duck/England/019894/2022_|H5N1|MP	A/domestic_duck/England/019894/2022	Anas platyrhynchos
	39	EPI_ISL_13370911	EPI2072248|A/domestic_duck/England/025226/2022_|H5N1|HA	EPI2072247|A/domestic_duck/England/025226/2022_|H5N1|NA	EPI2072243|A/domestic_duck/England/025226/2022_|H5N1|MP	A/domestic_duck/England/025226/2022	Anas platyrhynchos
	40	EPI_ISL_13370912	EPI2072256|A/domestic_duck/England/025639/2022_|H5N1|HA	EPI2072255|A/domestic_duck/England/025639/2022_|H5N1|NA	EPI2072251|A/domestic_duck/England/025639/2022_|H5N1|MP	A/domestic_duck/England/025639/2022	Anas platyrhynchos
	41	EPI_ISL_13370915	EPI2072280|A/domestic_duck/England/032919/2022_|H5N1|HA	EPI2072279|A/domestic_duck/England/032919/2022_|H5N1|NA	EPI2072275|A/domestic_duck/England/032919/2022_|H5N1|MP	A/domestic_duck/England/032919/2022	Anas platyrhynchos
