# Supplementary material for: Efficient and Informative Laboratory Testing for Rapid Confirmation of H5N1 (Clade 2.3.4.4) High-Pathogenicity Avian Influenza Outbreaks in the United Kingdom
Source: Viruses. 2023 Jun 9;15(6):1344. doi: 10.3390/v15061344 (PMC10304448; doi:10.3390/v15061344)
Supplement: Supplementary file 1 [file viruses-15-01344-s001.zip › Table S3.xlsx]

## Sheet: Sheet1
	Table S3: Earlier surveillance testing (pre-movement) of pooled OP swabs collected from two at-risk commercial duck premises, leading to the identification of two Report Cases which were confirmed as H5N1 HPAIV infected. For surveillance, two epidemiological units were swabbed at the duck premises which became IP 39, while one was swabbed at the duck premises which became IP 41.
	Date of pre-movement swabing (duck OP swabs)	Other details	Testing of OP swab pools: H5-HP RRT-PCR Ct values	Additional N1 RRT-PCR testing at House 4 of first premises: Ct values	Subsequent IP confirmed as H5N1 HPAIV outbreak (see Table 1)	Results in this study showing the subsequent Report Case testing to confirm IP
	9/3/2022	House 3	40		IP 39	Figure S5e
			40
			40
			40
			26.66
			40
			40
			40
			40
			40
			40
			40
	10/03/2022	House 4	28.27	31.19	IP 39	Figure S5e
			18.44	21.19
			24.81	27.17
			28.62	30.72
			23.44	25.91
			27.45	29.92
			23.37	26.31
			26.87	27.29
			25.75	28.87
			30.59	33.13
			23.33	26.21
			24.46	27.36
	23/3/2022		40		IP 41	Figure S5g
			40
			40
			40
			40
			40
			40
			40
			40
			28.52
			40
			40
