# Supplementary material for: Efficient and Informative Laboratory Testing for Rapid Confirmation of H5N1 (Clade 2.3.4.4) High-Pathogenicity Avian Influenza Outbreaks in the United Kingdom
Source: Viruses. 2023 Jun 9;15(6):1344. doi: 10.3390/v15061344 (PMC10304448; doi:10.3390/v15061344)
Supplement: Supplementary file 1 [file viruses-15-01344-s001.zip › Table S2.xlsx]

## Sheet: Sheet1
	Table S2: List of the eight duck IPs which featured in this study, indicating the H5 HI titres for each tested serum by the three H5 HI antigens (see Methods). Positive H5 HI titres are indicated by yellow highlight, i.e. equal to or stronger than 1:16. IS = Insufficient serum for testing.
	Duck IP identifier (Table 1) (parentheses indicate numbers of sera per IP; obtained from two units where stated)	H5 HI titres of duck sera			Comment
		H5N3	H5N1	H5N8
	5 (n=20)	<1/2	<1/2	IS
		<1/2	<1/2	IS
		<1/2	<1/2	<1/2
		<1/2	<1/2	<1/2
		<1/2	<1/2	<1/2
		<1/2	<1/2	<1/2
		<1/2	<1/2	<1/2
		IS	<1/2	IS
		<1/2	<1/2	<1/2
		<1/2	<1/2	<1/2
		<1/2	<1/2	<1/2
		<1/2	<1/2	<1/2
		<1/2	<1/2	<1/2
		<1/2	<1/2	<1/2
		<1/2	<1/2	<1/2
		<1/2	<1/2	<1/2
		<1/2	<1/2	<1/2
		<1/2	<1/2	<1/2
		<1/2	<1/2	<1/2
		<1/2	<1/2	<1/2
	14 (n=20)	<1/2	<1/2	<1/2
		IS	IS	IS
		<1/2	<1/2	<1/2
		<1/2	<1/2	IS
		<1/2	<1/2	<1/2
		IS	IS	IS
		<1/2	<1/2	<1/2
		IS	IS	IS
		<1/2	<1/2	<1/2
		<1/2	<1/2	<1/2
		<1/2	<1/2	<1/2
		<1/2	<1/2	<1/2
		IS	IS	IS
		IS	IS	IS
		<1/2	<1/2	<1/2
		<1/2	<1/2	<1/2
		IS	IS	IS
		IS	IS	IS
		<1/2	<1/2	<1/2
		<1/2	<1/2	<1/2
	22 (n=20)	<1/2	<1/2	<1/2
		<1/2	<1/2	<1/2
		<1/2	<1/2	<1/2
		<1/2	<1/2	<1/2
		IS	IS	IS
		<1/2	<1/2	<1/2
		<1/2	<1/2	<1/2
		<1/2	<1/2	<1/2
		<1/2	<1/2	<1/2
		IS	IS	IS
		<1/2	<1/2	<1/2
		<1/2	<1/2	<1/2
		IS	IS	IS
		IS	IS	IS
		<1/2	<1/2	<1/2
		<1/2	<1/2	<1/2
		<1/2	<1/2	<1/2
		<1/2	<1/2	<1/2
		<1/2	<1/2	<1/2
		<1/2	<1/2	<1/2
	27 (n=22)	<1/2	<1/2	<1/2	Because only one serum included a positive HI titre, it is a possible false positive result with the H5N3 antigen in this Muscovy duck flock. Alternatively, it is possible evidence of an ealier infection in this flock with a European indigenous H5 LPAIV where the earlier humoral response has largely declined over time, but with H5 antibody still detectable in one sampled duck with the H5N3 HI ant…
		<1/2	<1/2	<1/2
		1/16	1/8	1/4
		IS	IS	IS
		<1/2	<1/2	<1/2
		<1/2	<1/2	<1/2
		<1/2	1/8	<1/2
		<1/2	<1/2	<1/2
		<1/2	<1/2	<1/2
		<1/2	<1/2	<1/2
		<1/2	<1/2	<1/2
		<1/2	<1/2	<1/2
		<1/2	<1/2	<1/2
		<1/2	<1/2	<1/2
		<1/2	<1/2	<1/2
		<1/2	<1/2	<1/2
		<1/2	<1/2	<1/2
		<1/2	<1/2	<1/2
		<1/2	<1/2	<1/2
		<1/2	<1/2	<1/2
		<1/2	<1/2	<1/2
		<1/2	<1/2	<1/2
	38 (n=22)	<1/2	<1/2	<1/2
		<1/2	<1/2	<1/2
		<1/2	<1/2	<1/2
		<1/2	<1/2	<1/2
		<1/2	<1/2	<1/2
		<1/2	<1/2	<1/2
		<1/2	<1/2	<1/2
		<1/2	<1/2	<1/2
		<1/2	<1/2	<1/2
		<1/2	<1/2	<1/2
		<1/2	<1/2	<1/2
		<1/2	<1/2	<1/2
		<1/2	<1/2	<1/2
		<1/2	<1/2	<1/2
		<1/2	<1/2	<1/2
		<1/2	<1/2	<1/2
		<1/2	<1/2	<1/2
		<1/2	<1/2	<1/2
		<1/2	<1/2	<1/2
		<1/2	<1/2	<1/2
		<1/2	<1/2	<1/2
		<1/2	<1/2	<1/2
	39 (n=60; 30 sera per unit)	<1/2	<1/2	<1/2
		<1/2	<1/2	<1/2
		<1/2	<1/2	<1/2
		<1/2	<1/2	<1/2
		<1/2	<1/2	<1/2
		<1/2	<1/2	<1/2
		<1/2	<1/2	<1/2
		<1/2	<1/2	<1/2
		<1/2	<1/2	<1/2
		<1/2	<1/2	<1/2
		<1/2	<1/2	<1/2
		<1/2	<1/2	<1/2
		<1/2	<1/2	<1/2
		<1/2	<1/2	<1/2
		<1/2	<1/2	<1/2
		<1/2	<1/2	<1/2
		<1/2	<1/2	<1/2
		<1/2	<1/2	<1/2
		<1/2	<1/2	<1/2
		<1/2	<1/2	<1/2
		<1/2	<1/2	<1/2
		<1/2	<1/2	<1/2
		<1/2	<1/2	<1/2
		<1/2	<1/2	<1/2
		<1/2	<1/2	<1/2
		<1/2	<1/2	<1/2
		<1/2	<1/2	<1/2
		<1/2	<1/2	<1/2
		<1/2	<1/2	<1/2
		<1/2	<1/2	<1/2
		<1/2	<1/2	<1/2
		<1/2	<1/2	<1/2
		<1/2	<1/2	<1/2
		<1/2	<1/2	<1/2
		<1/2	<1/2	<1/2
		<1/2	<1/2	<1/2
		<1/2	<1/2	<1/2
		<1/2	<1/2	<1/2
		<1/2	<1/2	<1/2
		<1/2	<1/2	<1/2
		<1/2	<1/2	<1/2
		<1/2	<1/2	<1/2
		<1/2	<1/2	<1/2
		<1/2	<1/2	<1/2
		<1/2	<1/2	<1/2
		<1/2	<1/2	<1/2
		<1/2	<1/2	<1/2
		<1/2	<1/2	<1/2
		<1/2	<1/2	<1/2
		<1/2	<1/2	<1/2
		<1/2	<1/2	<1/2
		<1/2	<1/2	<1/2
		<1/2	<1/2	<1/2
		<1/2	<1/2	<1/2
		<1/2	<1/2	<1/2
		<1/2	<1/2	<1/2
		<1/2	<1/2	<1/2
		<1/2	<1/2	<1/2
		<1/2	<1/2	<1/2
		<1/2	<1/2	<1/2
	40 (n=40; 20 sera per unit)	<1/2	<1/2	1/16	6/20 (30%) and 17/20 (85%) seroconversion to the H5Nx (clade 2.3.4.4) antigen in the first and second units respectively, but shedding (ongoing infection) prevalences of 100% and 40% respectively, see Suppl. Fig S8 for graphical HI titres (three H5 antigens) for the reactor sera among the 40 which were sampled at IP40. These results sugeest that initial H5N1 HPAIV incursion had occured in the sec…
		<1/2	1/2	1/32
		<1/2	<1/2	1/32
		<1/2	<1/2	<1/2
		<1/2	1/8	<1/2
		<1/2	<1/2	<1/2
		<1/2	1/8	1/32
		<1/2	1/8	1/16
		<1/2	<1/2	1/4
		<1/2	<1/2	<1/2
		<1/2	<1/2	1/16
		<1/2	<1/2	1/4
		<1/2	<1/2	1/4
		<1/2	<1/2	<1/2
		<1/2	<1/2	<1/2
		<1/2	<1/2	<1/2
		<1/2	<1/2	<1/2
		<1/2	<1/2	<1/2
		<1/2	<1/2	<1/2
		<1/2	<1/2	<1/2
		<1/2	1/16	1/128
		<1/2	<1/2	<1/2
		<1/2	<1/2	<1/2
		<1/2	<1/2	1/256
		<1/2	<1/2	1/128
		<1/2	<1/2	1/64
		1/16	1/32	1/512
		1/32	1/32	1/256
		<1/2	<1/2	1/128
		1/8	1/8	1/128
		1/32	1/32	1/128
		<1/2	<1/2	<1/2
		1/8	1/32	1/128
		1/16	1/16	1/1024
		1/8	1/16	1/512
		1/8	1/16	1/512
		1/16	1/16	1/64
		1/16	1/32	1/64
		1/64	1/16	1/128
		1/16	1/8	1/32
	41 (n=60; 28 and 32 sera per unit)	<1/2	<1/2	<1/2
		<1/2	<1/2	<1/2
		<1/2	<1/2	<1/2
		<1/2	<1/2	<1/2
		<1/2	<1/2	<1/2
		<1/2	<1/2	<1/2
		<1/2	<1/2	<1/2
		<1/2	<1/2	<1/2
		<1/2	<1/2	<1/2
		<1/2	<1/2	<1/2
		<1/2	<1/2	<1/2
		<1/2	<1/2	<1/2
		<1/2	<1/2	<1/2
		<1/2	<1/2	<1/2
		<1/2	<1/2	<1/2
		<1/2	<1/2	<1/2
		<1/2	<1/2	<1/2
		<1/2	<1/2	<1/2
		<1/2	<1/2	<1/2
		<1/2	<1/2	<1/2
		<1/2	<1/2	<1/2
		<1/2	<1/2	<1/2
		<1/2	<1/2	<1/2
		<1/2	<1/2	<1/2
		<1/2	<1/2	<1/2
		<1/2	<1/2	<1/2
		<1/2	<1/2	<1/2
		<1/2	<1/2	<1/2
		<1/2	<1/2	<1/2
		<1/2	<1/2	<1/2
		<1/2	<1/2	<1/2
		<1/2	<1/2	<1/2
		<1/2	<1/2	<1/2
		<1/2	<1/2	<1/2
		<1/2	<1/2	<1/2
		<1/2	<1/2	<1/2
		<1/2	<1/2	<1/2
		<1/2	<1/2	<1/2
		<1/2	<1/2	<1/2
		<1/2	<1/2	<1/2
		<1/2	<1/2	<1/2
		<1/2	<1/2	<1/2
		<1/2	<1/2	<1/2
		<1/2	<1/2	<1/2
		<1/2	<1/2	<1/2
		<1/2	<1/2	<1/2
		<1/2	<1/2	<1/2
		<1/2	<1/2	<1/2
		<1/2	<1/2	<1/2
		<1/2	<1/2	<1/2
		<1/2	<1/2	<1/2
		<1/2	<1/2	<1/2
		<1/2	<1/2	<1/2
		<1/2	<1/2	<1/2
		<1/2	<1/2	<1/2
		<1/2	<1/2	<1/2
		<1/2	<1/2	<1/2
		<1/2	<1/2	<1/2
		<1/2	<1/2	<1/2
		<1/2	<1/2	<1/2
